# Supplementary material for: Topical Imiquimod in Primary Cutaneous Extramammary Paget’s Disease: A Systematic Review
Source: Cancers (Basel). 2023 Nov 30;15(23):5665. doi: 10.3390/cancers15235665 (PMC10705770; doi:10.3390/cancers15235665)
Supplement: Supplementary file 1 [file cancers-15-05665-s001.zip]

Archive with 1 entries (1 files):
- cancers-2739846-supplementary.pdf
